# Supplementary material for: Mapping endocrine toxicity spectrum of immune checkpoint inhibitors: a disproportionality analysis using the WHO adverse drug reaction database, VigiBase
Source: Endocrine. 2020 Jun 7;69(3):670–81. doi: 10.1007/s12020-020-02355-9 (PMC7447663; doi:10.1007/s12020-020-02355-9)
Supplement: Supplementary file 1 — Supplementary Materials [file 12020_2020_2355_MOESM1_ESM.xlsx]

## Sheet: Sheet2
Indication text	ICIs(total)	Ipilimumab	Nivolumab	Pembrolizumab	Durvalumab	Atezolizumab	CTLA-4+PD-1/PD-L1
All endocrine ADRs	6089	1115	2449	1342	111	110	962
Malignant melanoma	2328	792	431	401		2	702
Lung cancer	1912	2	1189	532	83	37	69
Renal cell carcinoma	330	1	284	9		7	29
Cancer of head and neck	83	1	72	8	2
Gastric carcinoma	61		56	1			4
Bronchial carcinoma	49		43	5			1
Urothelial carcinoma	43		6	11		26
lymphoma	33	1	30	1		1
bladder cancer	29		1	12	1	15
breast cancer	25		4	19			2
hodgkin	24	1	18	3			2
ovarian cancer	20	6	3				11
prostate cancer	19	17		2
plasma cell myeloma	17		2	10	4		1
cancer of other parts|melanoma	15	3		11			1
hepatic cancer	15		8	2	1	1	3
intestinal cancer	14			7			7
lung|melanoma	13		2				11
cancer of other parts|lung	12		4	8
neuroendocrine tumour	8		1	5			2
glioblastoma	7	1		1			5
pancreatic cancer	7	1	1	2			3
cervix carcinoma	6		1	1	2		2
cholangiocarcinoma	6		1	3			2
mesothelioma	6			3			3
oesophageal carcinoma	5		2	3
endometrial cancer	4		2	2
thyroid cancer	4	1		3
breast cancer|lung	3			3
bronchial carcinoma|lung	3		3
larynx cancer	3		2	1
leukaemia	3		3
intestinal cancer|pancreatic cancer	2						2
melanoma|renal	2	1					1
nasopharyngeal carcinoma	2		2
neuroendocrine tumour|pancreatic cancer	2						2
oropharyngeal cancer	2		2
testis cancer	2						2
tongue carcinoma	2		1	1
anal cancer	1						1
basal cell carcinoma	1			1
bladder cancer|lung|melanoma|oesophageal carcinoma|plasma cell myeloma|renal	1		1
bladder cancer|melanoma	1						1
bone sarcoma|cancer of other parts	1			1
cancer of other parts|head and neck	1		1
cancer of other parts|renal	1		1
head and neck|lung	1		1
intestinal cancer|neuroendocrine tumour	1			1
larynx cancer|lung	1			1
lung|pancreatic cancer	1		1
lung|renal	1	1
lung|thyroid cancer	1	1
malignant glioma	1			1
malignant neoplasm of parotid gland	1		1
mouth cancer	1		1
cancer of other parts	211	9	49	120	7	8	18
missing	741	276	219	147	11	13	75
